# Supplementary material for: Combination Therapy with Bisoprolol and Tissue Protective Molecule ARA 284 Is Cardio-Protective and Improves Survival in Experimental Cancer Cachexia
Source: J Cardiovasc Dev Dis. 2026 Jun 1;13(6):241. doi: 10.3390/jcdd13060241 (PMC13301489; doi:10.3390/jcdd13060241)
Supplement: Supplementary file 1 [file jcdd-13-00241-s001.zip]

Archive with 1 entries (1 files):
- jcdd-4225608-supplementary.pdf
